# Supplementary material for: Non-cell-autonomous regulation of germline proteostasis by insulin/IGF-1 signaling-induced dietary peptide uptake via PEPT-1
Source: EMBO J. 2024 Sep 16;43(21):7. doi: 10.1038/s44318-024-00234-x (PMC11535032; doi:10.1038/s44318-024-00234-x)
Supplement: Supplementary file 2 — Source data Fig. 1 [file 44318_2024_234_MOESM2_ESM.zip]

Archive with 48 entries (40 files):
- Figure 1/
- __MACOSX/._Figure 1
- Figure 1/.DS_Store
- __MACOSX/Figure 1/._.DS_Store
- Figure 1/1H/
- __MACOSX/Figure 1/._1H
- Figure 1/1F/
- __MACOSX/Figure 1/._1F
- Figure 1/1G/
- __MACOSX/Figure 1/._1G
- Figure 1/1I/
- __MACOSX/Figure 1/._1I
- Figure 1/1E/
- __MACOSX/Figure 1/._1E
- Figure 1/1D/
- __MACOSX/Figure 1/._1D
- Figure 1/1C/
- __MACOSX/Figure 1/._1C
- Figure 1/1H/Ub-Fk2 in wt.csv
- __MACOSX/Figure 1/1H/._Ub-Fk2 in wt.csv
- Figure 1/1F/.DS_Store
- __MACOSX/Figure 1/1F/._.DS_Store
- Figure 1/1F/control_red-FK2_green-H3.tif
- __MACOSX/Figure 1/1F/._control_red-FK2_green-H3.tif
- Figure 1/1F/HSF-1 depl_red-FK2_green-H3.tif
- __MACOSX/Figure 1/1F/._HSF-1 depl_red-FK2_green-H3.tif
- Figure 1/1G/H3 IF_wt.csv
- __MACOSX/Figure 1/1G/._H3 IF_wt.csv
- Figure 1/1I/Ponceau.jpg
- __MACOSX/Figure 1/1I/._Ponceau.jpg
- Figure 1/1I/western in 1I with labeling.tiff
- __MACOSX/Figure 1/1I/._western in 1I with labeling.tiff
- Figure 1/1I/Ubiquitin_above 75kd.tif
- __MACOSX/Figure 1/1I/._Ubiquitin_above 75kd.tif
- Figure 1/1I/TUBULIN_below 75kd.tif
- __MACOSX/Figure 1/1I/._TUBULIN_below 75kd.tif
- Figure 1/1E/GFP_H2B proteasome inhibition.csv
- __MACOSX/Figure 1/1E/._GFP_H2B proteasome inhibition.csv
- Figure 1/1D/NMY-2 proteasome inhibition.csv
- __MACOSX/Figure 1/1D/._NMY-2 proteasome inhibition.csv
- Figure 1/1C/nmy-2_HSF-1 depl_PI.tif
- __MACOSX/Figure 1/1C/._nmy-2_HSF-1 depl_PI.tif
- Figure 1/1C/nmy-2_HSF-1 depl_no PI.tif
- __MACOSX/Figure 1/1C/._nmy-2_HSF-1 depl_no PI.tif
- Figure 1/1C/nmy-2_control_PI.tif
- __MACOSX/Figure 1/1C/._nmy-2_control_PI.tif
- Figure 1/1C/nmy-2_control_no PI.tif
- __MACOSX/Figure 1/1C/._nmy-2_control_no PI.tif
