# Supplementary material for: Non-cell-autonomous regulation of germline proteostasis by insulin/IGF-1 signaling-induced dietary peptide uptake via PEPT-1
Source: EMBO J. 2024 Sep 16;43(21):7. doi: 10.1038/s44318-024-00234-x (PMC11535032; doi:10.1038/s44318-024-00234-x)
Supplement: Supplementary file 2 — Source data Fig. 1 [file 44318_2024_234_MOESM2_ESM.zip › Figure 1/1G/H3 IF_wt.csv]

control	HSF-1 depl.
106	23
56	32
84	38
73	52
65	46
63	51
93
92
79
60
