# Supplementary material for: Non-cell-autonomous regulation of germline proteostasis by insulin/IGF-1 signaling-induced dietary peptide uptake via PEPT-1
Source: EMBO J. 2024 Sep 16;43(21):7. doi: 10.1038/s44318-024-00234-x (PMC11535032; doi:10.1038/s44318-024-00234-x)
Supplement: Supplementary file 2 — Source data Fig. 1 [file 44318_2024_234_MOESM2_ESM.zip › Figure 1/1E/GFP_H2B proteasome inhibition.csv]

control	control+PI	HSF-1 depl.	HSF-1 depl.+PI
60.33	78.82	33.99	40.19
83.78	83.24	38.85	67.53
80.08	89.24	31.46	52.66
73.12	64.81	30.10	54.45
77.21	83.62	30.75	40.53
103.53	97.10	48.61	47.54
92.98	45.93	29.49	45.26
90.10	41.99	41.42	71.58
56.68	108.54	40.48	33.63
102.30	88.99	28.64	37.67
73.13	91.15	30.42	38.17
80.50	96.12	37.79	33.04
52.88	65.68	29.47	41.57
78.81	51.98	26.72	61.61
66.50	68.68	53.81	39.15
63.80	45.51	36.20	41.98
54.24		39.30	62.32
		64.15	37.94
			60.68
			85.30
			34.39
			33.79
			70.60
			62.80
