# Supplementary material for: Non-cell-autonomous regulation of germline proteostasis by insulin/IGF-1 signaling-induced dietary peptide uptake via PEPT-1
Source: EMBO J. 2024 Sep 16;43(21):7. doi: 10.1038/s44318-024-00234-x (PMC11535032; doi:10.1038/s44318-024-00234-x)
Supplement: Supplementary file 2 — Source data Fig. 1 [file 44318_2024_234_MOESM2_ESM.zip › Figure 1/1D/NMY-2 proteasome inhibition.csv]

control	control+PI	HSF-1 depl.	HSF-1 depl.+PI
38.56	29.96	14.22	14.63
32.68	27.50	12.25	27.21
30.14	30.93	15.91	22.50
25.79	30.78	18.79	18.73
25.95	27.96	10.33	18.16
25.56	23.13	13.87	16.08
32.46	25.94	23.45	28.71
29.45	24.41	12.63	25.48
	25.43	23.56	16.40
		15.17	19.97
			22.90
