# Supplementary material for: Non-cell-autonomous regulation of germline proteostasis by insulin/IGF-1 signaling-induced dietary peptide uptake via PEPT-1
Source: EMBO J. 2024 Sep 16;43(21):7. doi: 10.1038/s44318-024-00234-x (PMC11535032; doi:10.1038/s44318-024-00234-x)
Supplement: Supplementary file 3 — Source data Fig. 2 [file 44318_2024_234_MOESM3_ESM.zip]

Archive with 38 entries (30 files):
- Figure 2/
- __MACOSX/._Figure 2
- Figure 2/.DS_Store
- __MACOSX/Figure 2/._.DS_Store
- Figure 2/2G/
- __MACOSX/Figure 2/._2G
- Figure 2/2A/
- __MACOSX/Figure 2/._2A
- Figure 2/2F/
- __MACOSX/Figure 2/._2F
- Figure 2/2C/
- __MACOSX/Figure 2/._2C
- Figure 2/2D/
- __MACOSX/Figure 2/._2D
- Figure 2/2E/
- __MACOSX/Figure 2/._2E
- Figure 2/2B/
- __MACOSX/Figure 2/._2B
- Figure 2/2G/embryo lethality_ HSF-1 depl._self-reproduction vs mating.xlsx
- __MACOSX/Figure 2/2G/._embryo lethality_ HSF-1 depl._self-reproduction vs mating.xlsx
- Figure 2/2A/HSF-1 depl_16h.tif
- __MACOSX/Figure 2/2A/._HSF-1 depl_16h.tif
- Figure 2/2A/control_16h.tif
- __MACOSX/Figure 2/2A/._control_16h.tif
- Figure 2/2F/fecundity_HSF-1 depl._mating.xlsx
- __MACOSX/Figure 2/2F/._fecundity_HSF-1 depl._mating.xlsx
- Figure 2/2C/HSF-1 depl_AO staining.tif
- __MACOSX/Figure 2/2C/._HSF-1 depl_AO staining.tif
- Figure 2/2C/control_AO staining.tif
- __MACOSX/Figure 2/2C/._control_AO staining.tif
- Figure 2/2D/.DS_Store
- __MACOSX/Figure 2/2D/._.DS_Store
- Figure 2/2D/AO staining.csv
- __MACOSX/Figure 2/2D/._AO staining.csv
- Figure 2/2E/fecundity_HSF-1 depl._self-reproduction.xlsx
- __MACOSX/Figure 2/2E/._fecundity_HSF-1 depl._self-reproduction.xlsx
- Figure 2/2B/percent of mitotic nuclei EdU labeled.csv
- __MACOSX/Figure 2/2B/._percent of mitotic nuclei EdU labeled.csv
