# Supplementary material for: Non-cell-autonomous regulation of germline proteostasis by insulin/IGF-1 signaling-induced dietary peptide uptake via PEPT-1
Source: EMBO J. 2024 Sep 16;43(21):7. doi: 10.1038/s44318-024-00234-x (PMC11535032; doi:10.1038/s44318-024-00234-x)
Supplement: Supplementary file 3 — Source data Fig. 2 [file 44318_2024_234_MOESM3_ESM.zip › Figure 2/2G/embryo lethality_ HSF-1 depl._self-reproduction vs mating.xlsx]

## Sheet: summary data
embryo lethality (%) since Day 2
	self reproduction			mated with wild-type males
	Average	STDEV	N	Average	STDEV	N
control	0.319443	0.347275	15	0.777536	0.593687	12
HSF-1 depl.	15.8373	12.289	15	12.8552	13.9733	11

## Sheet: No mating
control
	Day 1		Day 2		Day 3		Day 4+		Total Brood Size	Total Brood Size w/o dead eggs	embryo lethality (%)
Worm #	Larvae	Dead Eggs	Larvae	Dead Eggs	Larvae	Dead Eggs	Larvae	Dead Eggs			since D2
1	38	0	133	0	135	0	20	0	326	326	0
2	18	0	97	0	111	0	43	0	269	269	0
3	35	0	92	0	76	1	5	0	209	208	0.574713
4	61	0	103	0	134	0	25	1	324	323	0.380228
5	31	0	83	0	95	1	13	0	223	222	0.520833
6	31	0	107	0	56	2	16	0	212	210	1.10497
7	2	0	68	0	65	0	1	0	136	136	0
8	37	0	104	0	98	0	16	0	255	255	0
9	48	0	117	0	82	1	3	0	251	250	0.492611
10	32	0	105	0	101	0	3	0	241	241	0
11	36	0	98	0	119	1	1	0	255	254	0.456621
12	31	0	91	0	98	0	12	0	232	232	0
13	25	0	105	0	69	0	15	0	214	214	0
14	36	0	100	0	56	0	15	1	208	207	0.581395
15	15	0	73	0	36	0	37	1	162	161	0.680272
AVG	31.7333	0	98.4	0	88.7333	0.4	15	0.2	234.467	233.867	0.319443
STDEV	13.7189	0	16.1767	0	29.3342	0.632455	12.5014	0.414039	50.7823	50.8624	0.347275
									n	15
HSF-1 depl.
	Day 1		Day 2		Day 3		Day 4+		Total Brood Size	Total Brood Size w/o dead eggs	embryo lethality (%)
Worm #	Larvae	Dead Eggs	Larvae	Dead Eggs	Larvae	Dead Eggs	Larvae	Dead Eggs			since D2
1	10	0	71	5	38	5	8	3	140	127	10
2	22	0	43	11	70	14	28	1	189	163	15.5689
3	15	0	47	4	29	7	25	2	129	116	11.4035
4	18	0	13	2	23	1	7	2	66	61	10.4167
5	13	0	41	3	41	15	30	2	145	125	15.1515
6	24	0	19	2	1	2	4	0	52	48	14.2857
7	14	0	10	3	2	6	4	1	40	30	38.4615
8	13	0	14	4	20	2	8	1	62	55	14.2857
9	3	0	33	4	7	9	1	2	59	44	26.7857
10	14	0	10	0					24	24	0
11	15	0	46	1	31	3	27	5	128	119	7.9646
12	16	0	16	14	6	2	2	0	56	40	40
13	25	0	79	1	54	1	14	2	176	172	2.64901
14	7	0	48	0	33	3	32	0	123	120	2.58621
15	23	0	11	3	6	3	1	1	48	41	28
AVG	15.4667	0	33.4	3.8	25.7857	5.21429	13.6429	1.57143	95.8	85.6667	15.8373
STDEV	6.23202	0	22.5192	3.87667	20.7148	4.57718	11.9847	1.34246	53.3268	50.4164	12.289
									n	15

## Sheet: Mating
control_+ 24hr mating
	Day 2		Day 3		Day 4		Day 5		Day 6		Day 7		Day 8		Day 9		Total Brood Size	Total Brood Size w/o dead eggs	embryo lethality (%)
Worm #	Larvae	Dead Eggs	Larvae	Dead Eggs	Larvae	Dead Eggs	Larvae	Dead Eggs	Larvae	Dead Eggs	Larvae	Dead Eggs	Larvae	Dead Eggs	Larvae	Dead Eggs
1	94	2	107	0	116	1	52	0	55	0	48	0	34	0	22	0	531	528	0.564972
2	93	2	124	4	115	2	95	0	73	1	39	3	34	0	12	0	597	585	2.01005
3	80	0	109	1	112	0	95	0	80	0	43	0	27	0	8	0	555	554	0.18018
4	89	0	127	2	134	2	78	0	83	0	52	1	42	0	10	2	622	615	1.1254
5	65	0	128	1	121	1	56	1	23	0	dead						396	393	0.757576
6	93	1	116	0	84	0	69	0	75	3	55	2	35	0	3	0	536	530	1.1194
7	97	0	75	0	77	2	77	0	84	0	43	1	35	0	14	0	505	502	0.594059
8	92	0	75	0	27	0	2	0	1	0	0	0	0	0	0	0	197	197	0
9	58	0	95	0	98	2	89	1	65	0	38	0	24	0	6	0	476	473	0.630252
10	72	0	55	0	60	0	52	0	35	0	6	0	0	0	0	0	280	280	0
11	98	3	111	1	120	0	71	0	35	0	dead						439	435	0.911162
12	96	0	107	0	112	1	74	4	60	2	16	0	12	0	3	0	487	480	1.43737
AVG	85.5833	0.666667	102.417	0.75	98	0.916667	67.5	0.5	55.75	0.5	34	0.7	24.3	0	7.8	0.2	468.417	464.333	0.777536
STDEV	13.5744	1.07309	23.1102	1.21543	30.8014	0.900337	25.4683	1.16775	26.6838	1	19.5164	1.05935	15.1661	0	6.94102	0.632456	125.452	123.141	0.593687
																	N	12
HSF-1 depl. + 24hr mating
	Day 2		Day 3		Day 4		Day 5		Day 6		Day 7		Day 8		Day 9		Total Brood Size	Total Brood Size w/o dead eggs	embryo lethality (%)
Worm #	Larvae	Dead Eggs	Larvae	Dead Eggs	Larvae	Dead Eggs	Larvae	Dead Eggs	Larvae	Dead Eggs	Larvae	Dead Eggs	Larvae	Dead Eggs	Larvae	Dead Eggs
1	17	0	13	0	16	1	2	2	0	7	0	0	0	0	0	0	58	48	17.2414
2	5	6	10	4	11	5	31	4	30	1	11	0	dead				118	98	16.9492
3	4	0	0	0	0	0	0	0	0	0	0	0	0	0	0	0	4	4	0
4	10	6	17	25	51	10	62	15	0	1	20	4	17	0	5	0	243	182	25.1029
5	40	2	39	1	9	0	0	0	30	8	0	0	0	0	0	0	129	118	8.52713
6	20	0	9	1	7	2	4	0	0	0	0	0	dead				43	40	6.97674
7	52	0	3	6	12	1	8	0	0	0	0	0	dead				82	75	8.53659
8	11	1	67	4	65	12	43	2	20	0	1	0	dead				226	207	8.40708
9	38	0	32	1	46	0	31	0	9	0	4	2	dead				163	160	1.84049
10	15	0	0	0	0	0	0	0	0	0	0	0	dead				15	15	0
11	9	0	0	11	1	0	1	0	0	0	0	0	0	0	1	0	23	12	47.8261
AVG	20.0909	1.36364	17.2727	4.81818	19.8182	2.81818	16.5455	2.09091	8.09091	1.54545	3.27273	0.545455	3.4	0	1.2	0	100.364	87.1818	12.8552
STDEV	16.0153	2.37793	20.9766	7.49424	22.9644	4.3317	21.6535	4.48229	12.4936	2.97871	6.48214	1.29334	7.60263	0	2.16795	0	83.1652	71.6991	13.9733
																	N	11
