# Supplementary material for: Non-cell-autonomous regulation of germline proteostasis by insulin/IGF-1 signaling-induced dietary peptide uptake via PEPT-1
Source: EMBO J. 2024 Sep 16;43(21):7. doi: 10.1038/s44318-024-00234-x (PMC11535032; doi:10.1038/s44318-024-00234-x)
Supplement: Supplementary file 3 — Source data Fig. 2 [file 44318_2024_234_MOESM3_ESM.zip › Figure 2/2F/fecundity_HSF-1 depl._mating.xlsx]

## Sheet: summery data
viable mated progenies
	control			HSF1 depl.
	Average	STDEV	N	Average	STDEV	N
Day2	85.58	13.5744	12	20.09	16.02	11
Day3	102.42	23.11	12	17.27	20.98	11
Day4	98	30.8	12	19.82	22.96	11
Day5	67.5	25.47	12	16.54	21.65	11
Day6	55.75	26.68	12	8.1	12.49	11
Day7	34	19.52	10	3.27	6.48	11
Day8	24.3	15.17	10	3.4	7.6	5
Day9	7.8	6.94	10	1.2	2.17	5

## Sheet: individual worm data
control_+ 24hr mating
	Day 2		Day 3		Day 4		Day 5		Day 6		Day 7		Day 8		Day 9		Total Brood Size	Total Brood Size w/o dead eggs
Worm #	Larvae	Dead Eggs	Larvae	Dead Eggs	Larvae	Dead Eggs	Larvae	Dead Eggs	Larvae	Dead Eggs	Larvae	Dead Eggs	Larvae	Dead Eggs	Larvae	Dead Eggs
1	94	2	107	0	116	1	52	0	55	0	48	0	34	0	22	0	531	528
2	93	2	124	4	115	2	95	0	73	1	39	3	34	0	12	0	597	585
3	80	0	109	1	112	0	95	0	80	0	43	0	27	0	8	0	555	554
4	89	0	127	2	134	2	78	0	83	0	52	1	42	0	10	2	622	615
5	65	0	128	1	121	1	56	1	23	0	dead						396	393
6	93	1	116	0	84	0	69	0	75	3	55	2	35	0	3	0	536	530
7	97	0	75	0	77	2	77	0	84	0	43	1	35	0	14	0	505	502
8	92	0	75	0	27	0	2	0	1	0	0	0	0	0	0	0	197	197
9	58	0	95	0	98	2	89	1	65	0	38	0	24	0	6	0	476	473
10	72	0	55	0	60	0	52	0	35	0	6	0	0	0	0	0	280	280
11	98	3	111	1	120	0	71	0	35	0	dead						439	435
12	96	0	107	0	112	1	74	4	60	2	16	0	12	0	3	0	487	480
AVG	85.5833	0.666667	102.417	0.75	98	0.916667	67.5	0.5	55.75	0.5	34	0.7	24.3	0	7.8	0.2	468.417	464.333
STDEV	13.5744	1.07309	23.1102	1.21543	30.8014	0.900337	25.4683	1.16775	26.6838	1	19.5164	1.05935	15.1661	0	6.94102	0.632456	125.452	123.141
																	N	12
HSF-1 depl. + 24hr mating
	Day 2		Day 3		Day 4		Day 5		Day 6		Day 7		Day 8		Day 9		Total Brood Size	Total Brood Size w/o dead eggs
Worm #	Larvae	Dead Eggs	Larvae	Dead Eggs	Larvae	Dead Eggs	Larvae	Dead Eggs	Larvae	Dead Eggs	Larvae	Dead Eggs	Larvae	Dead Eggs	Larvae	Dead Eggs
1	17	0	13	0	16	1	2	2	0	7	0	0	0	0	0	0	58	48
2	5	6	10	4	11	5	31	4	30	1	11	0	dead				118	98
3	4	0	0	0	0	0	0	0	0	0	0	0	0	0	0	0	4	4
4	10	6	17	25	51	10	62	15	0	1	20	4	17	0	5	0	243	182
5	40	2	39	1	9	0	0	0	30	8	0	0	0	0	0	0	129	118
6	20	0	9	1	7	2	4	0	0	0	0	0	dead				43	40
7	52	0	3	6	12	1	8	0	0	0	0	0	dead				82	75
8	11	1	67	4	65	12	43	2	20	0	1	0	dead				226	207
9	38	0	32	1	46	0	31	0	9	0	4	2	dead				163	160
10	15	0	0	0	0	0	0	0	0	0	0	0	dead				15	15
11	9	0	0	11	1	0	1	0	0	0	0	0	0	0	1	0	23	12
AVG	20.0909	1.36364	17.2727	4.81818	19.8182	2.81818	16.5455	2.09091	8.09091	1.54545	3.27273	0.545455	3.4	0	1.2	0	100.364	87.1818
STDEV	16.0153	2.37793	20.9766	7.49424	22.9644	4.3317	21.6535	4.48229	12.4936	2.97871	6.48214	1.29334	7.60263	0	2.16795	0	83.1652	71.6991
																	N	11
