# Supplementary material for: Non-cell-autonomous regulation of germline proteostasis by insulin/IGF-1 signaling-induced dietary peptide uptake via PEPT-1
Source: EMBO J. 2024 Sep 16;43(21):7. doi: 10.1038/s44318-024-00234-x (PMC11535032; doi:10.1038/s44318-024-00234-x)
Supplement: Supplementary file 3 — Source data Fig. 2 [file 44318_2024_234_MOESM3_ESM.zip › Figure 2/2D/AO staining.csv]

control	HSF-1 depl. (24 h)
0	1
0	4
0	1
0	3
0	2
0	5
0	1
0	2
0	3
0	3
0	2
0	4
0	1
1	0
0	4
