# Supplementary material for: Non-cell-autonomous regulation of germline proteostasis by insulin/IGF-1 signaling-induced dietary peptide uptake via PEPT-1
Source: EMBO J. 2024 Sep 16;43(21):7. doi: 10.1038/s44318-024-00234-x (PMC11535032; doi:10.1038/s44318-024-00234-x)
Supplement: Supplementary file 3 — Source data Fig. 2 [file 44318_2024_234_MOESM3_ESM.zip › Figure 2/2E/fecundity_HSF-1 depl._self-reproduction.xlsx]

## Sheet: summer data
Average number of viable progenies from each replicate
	control#1	control#2	control#3	HSF1 depl.#1	HSF1 depl.#2	HSF1 depl.#3
Day1	60.6667	66.7	73	43.067	52.1	58.1875
Day2	140.333	135.3	145.2	16.4	10.45	7.8125
Day3	98.5833	62.4	73.6667	0.933	1.5	0.125
Day4+	17	5.4	5	0.333	0.35	0.0625

## Sheet: replicate#1
control_viable larvae
Worm #	D1	D2	D3	D4+	Brood size
1	63	149	85	6	303
2	60	131	117	24	332
3	43	142	72	10	267
4	61	157	101	9	328
5	76	136	114	30	356
6	70	154	116	30	370
7	69	119	74	10	272
8	63	140	110	18	331
9	61	159	85	28	333
10	44	115	100	14	273
11	64	148	75	2	289
12	54	134	134	23	345
AVG	60.6667	140.333	98.5833	17	316.583
STDEV	9.76388	14.1185	20.246	9.82575	34.8385
				n	12
HSF-1 depl._viable larvae
Worm #	D1	D2	D3	D4+	Brood size
1	47	23	0	0	70
2	46	15	0	0	61
3	38	13	0	0	51
4	31	30	0	0	61
5	33	17	2	1	53
6	36	22	0	0	58
7	37	15	0	0	52
8	53	16	0	0	69
9	36	10	0	0	46
10	45	24	3	0	72
11	39	10	1	0	50
12	54	13	0	0	67
13	55	14	0	0	69
14	54	15	0	0	69
15	42	9	8	4	63
AVG	43.0667	16.4	0.933333	0.333333	60.7333
STDEV	8.17196	5.91366	2.15362	1.04654	12
				n	15

## Sheet: replicate#2
control
	Day 1		Day 2		Day 3		Day 4+		Total Brood Size	Total Brood Size w/o dead eggs
Worm #	Larvae	Dead Eggs	Larvae	Dead Eggs	Larvae	Dead Eggs	Larvae	Dead Eggs
1	55	0	135	0	57	0	15	1	263	262
2	71	0	144	1	13	0	3	0	232	231
3	60	0	132	1	60	0	8	0	261	260
4	76	0	155	0	46	0	6	0	283	283
5	90	0	148	0	84	1	9	0	332	331
6	57	0	130	0	60	1	0	0	248	247
7	81	0	125	0	96	1	6	0	309	308
8	61	0	139	0	66	0	0	0	266	266
9	56	3	127	0	72	1	0	0	259	255
10	60	2	118	1	70	0	7	0	258	255
AVG	66.7	0.5	135.3	0.3	62.4	0.4	5.4	0.1	271.1	269.8
STDEV	12.1111	1.08012	11.3142	0.483046	22.3815	0.516398	4.81202	0.316228	29.5539	29.8396
									n = 10
HSF-1 depl.
	Day 1		Day 2		Day 3		Day 4+		Total Brood Size	Total Brood Size w/o dead eggs
Worm #	Larvae	Dead Eggs	Larvae	Dead Eggs	Larvae	Dead Eggs	Larvae	Dead Eggs
1	61	1	8	1	0	0	0	0	71	69
2	60	1	0	0	0	0	0	0	61	60
3	35	0	14	2	12	2	2	0	67	63
4	50	0	49	0	0	0	0	0	99	99
5	42	0	9	0	0	0	0	0	51	51
6	45	0	7	1	0	0	0	1	54	52
7	65	0	3	0	0	2	0	0	70	68
8	50	0	7	0	0	0	0	0	57	57
9	45	0	10	2	0	0	0	0	57	55
10	54	0	22	0	10	1	3	2	92	87
11	59	0	8	0	0	0	0	0	67	67
12	54	1	5	0	0	0	0	0	60	59
13	50	0	16	1	8	1	2	0	78	76
14	54	1	3	0	0	0	0	0	58	57
15	31	0	7	2	0	2	0	0	42	38
16	70	0	6	0	0	0	0	0	76	76
17	46	0	10	3	0	0	0	0	59	56
18	61	2	8	0	0	0	0	0	71	69
19	55	0	7	2	0	1	0	0	65	60
20	55	2	10	2	0	0	0	0	69	65
AVG	52.1	0.4	10.45	0.8	1.5	0.45	0.35	0.15	66.2	64.2
STDEV	9.66219	0.680557	10.2622	1.00525	3.7205	0.759155	0.875094	0.48936	13.3124	13.3913
									n = 20

## Sheet: replicate#3
control
	Day 1		Day 2		Day 3		Day 4+		Total Brood Size	Total Brood Size w/o dead eggs
Worm #	Larvae	Dead Eggs	Larvae	Dead Eggs	Larvae	Dead Eggs	Larvae	Dead Eggs
1	72	0	113	0	68	0	8	0	261	261
2	5	0	103	4	85	2	0	0	199	193
3	45	0	148	0	57	1	5	1	257	255
4	88	0	163	0	66	1	0	0	318	317
5	59	0	148	0	43	1	14	0	265	264
6	57	0	176	0	73	0	1	0	307	306
7	67	0	132	1	72	0	7	0	279	278
8	99	0	141	0	108	0	1	0	349	348
9	97	1	158	0	50	0	1	0	307	305
10	85	0	151	0	78	0	1	0	315	314
11	79	0	129	0	112	2	8	0	330	328
12	98	0	171	0	33	0	0	0	302	302
13	74	0	130	0	111	0	14	0	329	329
14	89	0	159	0	74	0	12	0	334	334
15	81	1	156	0	75	1	3	0	317	315
AVG	73	0.133333	145.2	0.333333	73.6667	0.533333	5	0.0666667	297.933	296.6
STDEV	24.6403	0.351866	20.6231	1.04654	23.4785	0.743223	5.18239	0.258199	39.1069	40.055
										n = 15
HSF-1 depl.
	Day 1		Day 2		Day 3		Day 4+		Total Brood Size	Total Brood Size w/o dead eggs
Worm #	Larvae	Dead Eggs	Larvae	Dead Eggs	Larvae	Dead Eggs	Larvae	Dead Eggs
1	56	0	5	0	0	0	0	1	62	61
2	69	2	4	1	0	0	0	0	76	73
3	74	0	6	0	0	2	0	0	82	80
4	54	0	5	0	0	0	0	0	59	59
5	70	0	12	1	0	1	0	0	84	82
6	71	0	9	2	0	0	0	0	82	80
7	67	0	7	0	0	0	0	0	74	74
8	68	0	6	2	0	1	0	0	77	74
9	53	0	14	1	0	0	0	0	68	67
10	45	0	7	0	0	0	0	0	52	52
11	45	0	13	3	2	4	0	0	67	60
12	55	1	14	2	0	1	1	0	74	70
13	72	0	3	2	0	0	0	0	77	75
14	22	0	11	0	0	1	0	0	34	33
15	42	0	5	0	0	2	0	0	49	47
16	68	1	4	2	0	1	0	0	76	72
AVG	58.1875	0.25	7.8125	1	0.125	0.8125	0.0625	0.0625	68.3125	66.1875
STDEV	14.4001	0.57735	3.79857	1.0328	0.5	1.10868	0.25	0.25	13.9031	13.4522
										n = 16
