# Supplementary material for: Non-cell-autonomous regulation of germline proteostasis by insulin/IGF-1 signaling-induced dietary peptide uptake via PEPT-1
Source: EMBO J. 2024 Sep 16;43(21):7. doi: 10.1038/s44318-024-00234-x (PMC11535032; doi:10.1038/s44318-024-00234-x)
Supplement: Supplementary file 3 — Source data Fig. 2 [file 44318_2024_234_MOESM3_ESM.zip › Figure 2/2B/percent of mitotic nuclei EdU labeled.csv]

control	HSF-1 depl. (16 h)
56	30
46	27
46	40
60	28
49	57
70	30
62	51
50	22
43	34
65
