# Supplementary material for: Non-cell-autonomous regulation of germline proteostasis by insulin/IGF-1 signaling-induced dietary peptide uptake via PEPT-1
Source: EMBO J. 2024 Sep 16;43(21):7. doi: 10.1038/s44318-024-00234-x (PMC11535032; doi:10.1038/s44318-024-00234-x)
Supplement: Supplementary file 4 — Source data Fig. 3 [file 44318_2024_234_MOESM4_ESM.zip]

Archive with 34 entries (28 files):
- Figure 3/
- __MACOSX/._Figure 3
- Figure 3/3B/
- __MACOSX/Figure 3/._3B
- Figure 3/.DS_Store
- __MACOSX/Figure 3/._.DS_Store
- Figure 3/3H/
- __MACOSX/Figure 3/._3H
- Figure 3/3A/
- __MACOSX/Figure 3/._3A
- Figure 3/3F/
- __MACOSX/Figure 3/._3F
- Figure 3/3G/
- __MACOSX/Figure 3/._3G
- Figure 3/3B/daf-2_HSF-1 depl._embryo lethality.xlsx
- __MACOSX/Figure 3/3B/._daf-2_HSF-1 depl._embryo lethality.xlsx
- Figure 3/3H/.DS_Store
- __MACOSX/Figure 3/3H/._.DS_Store
- Figure 3/3H/ponceau_daf2.jpg
- __MACOSX/Figure 3/3H/._ponceau_daf2.jpg
- Figure 3/3H/tubulin_below 75kd_daf2.tif
- __MACOSX/Figure 3/3H/._tubulin_below 75kd_daf2.tif
- Figure 3/3H/3H_daf-2 aggregation western with labeling.tiff
- __MACOSX/Figure 3/3H/._3H_daf-2 aggregation western with labeling.tiff
- Figure 3/3H/ubiqutin_75kD and above_daf2.tif
- __MACOSX/Figure 3/3H/._ubiqutin_75kD and above_daf2.tif
- Figure 3/3A/daf-2_HSF-1 depl._brood size.xlsx
- __MACOSX/Figure 3/3A/._daf-2_HSF-1 depl._brood size.xlsx
- Figure 3/3F/Ubi (conjugated, FK2) IF-wt vs daf2.csv
- __MACOSX/Figure 3/3F/._Ubi (conjugated, FK2) IF-wt vs daf2.csv
- Figure 3/3G/.DS_Store
- __MACOSX/Figure 3/3G/._.DS_Store
- Figure 3/3G/GFP-H2B_daf-2_average signal per oocyte per gonad.xlsx
- __MACOSX/Figure 3/3G/._GFP-H2B_daf-2_average signal per oocyte per gonad.xlsx
