# Supplementary material for: Non-cell-autonomous regulation of germline proteostasis by insulin/IGF-1 signaling-induced dietary peptide uptake via PEPT-1
Source: EMBO J. 2024 Sep 16;43(21):7. doi: 10.1038/s44318-024-00234-x (PMC11535032; doi:10.1038/s44318-024-00234-x)
Supplement: Supplementary file 4 — Source data Fig. 3 [file 44318_2024_234_MOESM4_ESM.zip › Figure 3/3B/daf-2_HSF-1 depl._embryo lethality.xlsx]

## Sheet: summary data
embryo lethality (%) since Day 2
	wild-type			daf-2(e1370)			daf-2(e1370), daf-2 RNAi
	Average	STDEV	N	Average	STDEV	N	Average	STDEV	N
control	0.557307	0.755639	15	0.268575	0.49835	16	0.125707	0.343622	16
HSF-1 depl.	18.152	13.3638	16	4.45238	6.04154	17	0.230001	0.513279	17

## Sheet: individual worm data
wild-type_control RNAi
	Day 1		Day 2		Day 3		Day 4+		Total Brood Size	Total Brood Size w/o dead eggs	dead embryo	embryo letahlity (%)
Worm #	Larvae	Dead Eggs	Larvae	Dead Eggs	Larvae	Dead Eggs	Larvae	Dead Eggs				since D2
1	72	0	113	0	68	0	8	0	261	261	0	0
2	5	0	103	4	85	2	0	0	199	193	6	3.09278
3	45	0	148	0	57	1	5	1	257	255	2	0.943396
4	88	0	163	0	66	1	0	0	318	317	1	0.434783
5	59	0	148	0	43	1	14	0	265	264	1	0.485437
6	57	0	176	0	73	0	1	0	307	306	1	0.4
7	67	0	132	1	72	0	7	0	279	278	1	0.471698
8	99	0	141	0	108	0	1	0	349	348	1	0.4
9	97	1	158	0	50	0	1	0	307	305	2	0.47619
10	85	0	151	0	78	0	1	0	315	314	1	0.434783
11	79	0	129	0	112	2	8	0	330	328	2	0.796813
12	98	0	171	0	33	0	0	0	302	302	0	0
13	74	0	130	0	111	0	14	0	329	329	0	0
14	89	0	159	0	74	0	12	0	334	334	0	0
15	81	1	156	0	75	1	3	0	317	315	2	0.423729
AVG	73	0.133333	145.2	0.333333	73.6667	0.533333	5	0.0666667	297.933	296.6	1.33333	0.557307
STDEV	24.6403	0.351866	20.6231	1.04654	23.4785	0.743223	5.18239	0.258199	39.1069	40.055	1.49603	0.755639
										n = 15
wild-type_control RNAi_HSF-1 depl.
	Day 1		Day 2		Day 3		Day 4+		Total Brood Size	Total Brood Size w/o dead eggs	dead embryo	embryo letahlity (%)
Worm #	Larvae	Dead Eggs	Larvae	Dead Eggs	Larvae	Dead Eggs	Larvae	Dead Eggs				since D2
1	56	0	5	0	0	0	0	1	62	61	1	16.6667
2	69	2	4	1	0	0	0	0	76	73	3	14.2857
3	74	0	6	0	0	2	0	0	82	80	2	25
4	54	0	5	0	0	0	0	0	59	59	0	0
5	70	0	12	1	0	1	0	0	84	82	2	14.2857
6	71	0	9	2	0	0	0	0	82	80	2	18.1818
7	67	0	7	0	0	0	0	0	74	74	0	0
8	68	0	6	2	0	1	0	0	77	74	3	33.3333
9	53	0	14	1	0	0	0	0	68	67	1	6.66667
10	45	0	7	0	0	0	0	0	52	52	0	0
11	45	0	13	3	2	4	0	0	67	60	7	31.8182
12	55	1	14	2	0	1	1	0	74	70	4	15.7895
13	72	0	3	2	0	0	0	0	77	75	2	40
14	22	0	11	0	0	1	0	0	34	33	1	8.33333
15	42	0	5	0	0	2	0	0	49	47	2	28.5714
16	68	1	4	2	0	1	0	0	76	72	4	37.5
AVG	58.1875	0.25	7.8125	1	0.125	0.8125	0.0625	0.0625	68.3125	66.1875	2.125	18.152
STDEV	14.4001	0.57735	3.79857	1.0328	0.5	1.10868	0.25	0.25	13.9031	13.4522	1.82117	13.3638
										n = 16
daf-2(e1370)_ control RNAi
	Day 1		Day 2		Day 3		Day 4+		Total Brood Size	Total Brood Size w/o dead eggs	dead embryo	embryo letahlity (%)
Worm #	Larvae	Dead Eggs	Larvae	Dead Eggs	Larvae	Dead Eggs	Larvae	Dead Eggs				since D2
1	23	0	81	0	58	0	26	0	188	188	0	0
2	40	0	102	1	92	0	37	0	272	271	1	0.431034
3	18	0	76	0	28	0	86	0	208	208	0	0
4	27	0	87	0	30	0	41	1	186	185	1	0.628931
5	47	0	96	0	32	0	11	0	186	186	0	0
6	28	0	77	0	47	0	57	0	209	209	0	0
7	34	0	76	0	49	0	57	0	216	216	0	0
8	17	0	58	0	38	0	11	0	124	124	0	0
9	43	0	78	0	59	0	41	1	222	221	1	0.558659
10	22	0	30	0	51	0	22	0	125	125	0	0
11	28	0	30	0	32	0	24	0	114	114	0	0
12	45	1	31	0	1	0	24	0	102	101	1	0
13	23	0	9	0	88	2	27	0	149	149	0	0
14	26	0	8	0	72	0	32	0	138	136	2	1.78571
15	43	0	22	0	66	1	23	0	155	154	1	0.892857
16	27	0	19	0	70	0	33	0	149	149	0	0
AVG	30.6875	0.0625	55	0.0625	50.8125	0.1875	34.5	0.125	171.438	171	0.4375	0.268575
STDEV	9.92451	0.25	32.6905	0.25	23.9032	0.543906	19.159	0.341565	46.9212	46.907	0.629153	0.49835
										n = 16
daf-2(e1370)_control RNAi__ HSF-1 depl.
	Day 1		Day 2		Day 3		Day 4+		Total Brood Size	Total Brood Size w/o dead eggs	dead embryo	embryo letahlity (%)
Worm #	Larvae	Dead Eggs	Larvae	Dead Eggs	Larvae	Dead Eggs	Larvae	Dead Eggs				since D2
1	26	0	10	1	1	0	2	0	40	39	1	7.14286
2	20	0	32	1	11	0	0	0	64	63	1	2.27273
3	35	0	13	0	1	1	1	2	53	50	3	16.6667
4	36	0	14	0	9	3	3	1	66	62	4	13.3333
5	32	2	43	0	26	0	22	1	126	123	3	1.06383
6	36	0	15	0	1	0	1	0	53	53	0	0
7	19	0	47	0	30	0	27	1	124	123	1	0.952381
8	25	0	21	0	3	0	0	0	49	49	0	0
9	32	0	15	0	0	0	0	0	47	47	0	0
10	31	0	12	1	1	1	3	1	50	47	3	15.7895
11	37	0	31	0	24	0	15	1	108	107	1	1.40845
12	41	0	25	0	16	0	12	0	94	94	0	0
13	35	0	9	0	5	0	0	0	49	49	0	0
14	37	0	20	1	4	3	9	0	74	70	4	10.8108
15	27	0	8	0	2	0	0	0	37	37	0	0
16	35	0	22	0	13	0	12	0	82	82	0	0
17	23	1	19	2	10	1	15	0	71	67	4	6.25
AVG	31	0.176471	20.9412	0.352941	9.23529	0.529412	7.17647	0.411765	69.8235	68.3529	1.47059	4.45238
STDEV	6.50961	0.528594	11.4645	0.606339	9.6406	1.00733	8.58949	0.618347	28.1319	27.9082	1.62472	6.04154
										n = 17
daf-2(e1370)_ daf-2 RNAi
	Day 1		Day 2		Day 3		Day 4+		Total Brood Size	Total Brood Size w/o dead eggs	dead embryo	embryo letahlity (%)
Worm #	Larvae	Dead Eggs	Larvae	Dead Eggs	Larvae	Dead Eggs	Larvae	Dead Eggs				since D2
1	16	0	31	0	24	0	49	0	120	120	0	0
2	33	0	16	0	24	0	67	0	140	140	0	0
3	19	0	32	0	21	0	41	0	113	113	0	0
4	5	0	19	0	19	0	31	0	74	74	0	0
5	45	0	38	0	21	0	47	0	151	151	0	0
6	27	0	39	1	23	0	34	0	124	123	1	1.03093
7	22	0	33	0	17	0	48	0	120	120	0	0
8	12	0	15	0	11	0	18	0	56	56	0	0
9	43	0	50	0	16	0	35	1	145	144	1	0.980392
10	16	0	28	0	14	0	49	0	107	107	0	0
11	19	0	29	0	5	0	31	0	84	84	0	0
12	37	0	36	0	20	0	54	0	147	147	0	0
13	42	0	53	0	26	0	32	0	153	153	0	0
14	29	0	36	0	16	0	46	0	127	127	0	0
15	2	0	29	0	19	0	26	0	76	76	0	0
16	32	0	26	0	13	0	75	0	146	146	0	0
AVG	24.9375		31.875		18.0625		42.6875		117.688	117.562	0.125	0.125707
STDEV	13.2437		10.5444		5.49507		14.8626		30.6827	30.6115	0.341565	0.343622
										n = 16
daf-2(e1370)_ daf-2 RNAi_HSF-1 depl.
	Day 1		Day 2		Day 3		Day 4+		Total Brood Size	Total Brood Size w/o dead eggs	dead embryo	embryo letahlity (%)
Worm #	Larvae	Dead Eggs	Larvae	Dead Eggs	Larvae	Dead Eggs	Larvae	Dead Eggs				since D2
1	13	0	22	0	17	0	13	0	65	65	0	0
2	16	0	28	0	15	0	31	0	90	90	0	0
3	28	0	24	0	15	0	17	0	84	84	0	0
4	7	0	36	0	27	0	30	0	100	100	0	0
5	19	0	34	1	25	0	18	0	97	96	1	1.28205
6	22	0	12	0	5	0	2	0	41	41	0	0
7	5	0	21	0	10	0	14	0	50	50	0	0
8	28	0	18	0	25	0	40	0	111	111	0	0
9	31	0	36	0	10	0	38	0	115	115	0	0
10	16	0	34	0	20	0	48	0	118	118	0	0
11	35	0	31	0	29	0	38	0	133	133	0	0
12	32	0	23	0	25	0	50	0	130	130	0	0
13	40	0	30	0	17	0	31	0	118	118	0	0
14	28	0	24	1	22	0	35	0	110	109	1	1.21951
15	39	0	8	0	3	0	41	0	91	91	0	0
16	39	0	21	0	27	1	22	0	110	109	1	1.40845
17	17	0	10	0	5	0	13	0	45	45	0	0
AVG	24.4118	0	24.2353	0.117647	17.4706	0.0588235	28.2941	0	94.5882	94.4118	0.176471	0.230001
STDEV	11.0739	0	8.81426	0.332106	8.50087	0.242536	13.7966	0	28.8987	28.8294	0.392953	0.513279
										n = 17
