# Supplementary material for: Non-cell-autonomous regulation of germline proteostasis by insulin/IGF-1 signaling-induced dietary peptide uptake via PEPT-1
Source: EMBO J. 2024 Sep 16;43(21):7. doi: 10.1038/s44318-024-00234-x (PMC11535032; doi:10.1038/s44318-024-00234-x)
Supplement: Supplementary file 4 — Source data Fig. 3 [file 44318_2024_234_MOESM4_ESM.zip › Figure 3/3F/Ubi (conjugated, FK2) IF-wt vs daf2.csv]

wild-type	wild-type, HSF-1 depl.	daf-2(e1370)	daf-2(e1370), HSF-1 depl.
9	18	6	10
13	30	10	15
8	31	11	8
5	11	11	18
13	10	15	14
13	20	14	12
14	23	10	12
8	34	12	12
13	15	8	9
12	16	7	7
8	15	19	15
5	20	7	8
10	16		11
	20		13
	14		13
	15
