# Supplementary material for: Non-cell-autonomous regulation of germline proteostasis by insulin/IGF-1 signaling-induced dietary peptide uptake via PEPT-1
Source: EMBO J. 2024 Sep 16;43(21):7. doi: 10.1038/s44318-024-00234-x (PMC11535032; doi:10.1038/s44318-024-00234-x)
Supplement: Supplementary file 4 — Source data Fig. 3 [file 44318_2024_234_MOESM4_ESM.zip › Figure 3/3G/GFP-H2B_daf-2_average signal per oocyte per gonad.xlsx]

## Sheet: GFP-H2B_daf-2_average signal pe
GFP::H2B	wild-type											daf-2(e1370)											daf-2(e1370), daf-2 RNAi
control	46.6276		53.9238	52.457	46.2227	39.6094	44.6211	43.7344	33.8594	67.2734	27.5156	36.9922	54.6562	67.8125	39.6582	53.9414	39.7402	78.7344		39.4297	34.7344	36.4297	87.9961	49.9102	65.0234	40.418	57.6172	41.3047	70.9258	63.4792	61.1562	75.3809
HSF-1 depl. (24hr)	44.7715	25.4844	23.6445	26.0703	33.3555	42.3906	20.1797	30.8438	16.293	14.4023	23.9492	29.3047	31.8906	29.6875	13.2227	11.1445	30.9961	33.8438	24.2461	21.75	40.5312		39.918	42.5625	62.332	44.2578	60.9766	30.668	44.3867	65.5586	54.3867	52.4395	52.0352
