# Supplementary material for: Non-cell-autonomous regulation of germline proteostasis by insulin/IGF-1 signaling-induced dietary peptide uptake via PEPT-1
Source: EMBO J. 2024 Sep 16;43(21):7. doi: 10.1038/s44318-024-00234-x (PMC11535032; doi:10.1038/s44318-024-00234-x)
Supplement: Supplementary file 5 — Source data Fig. 4 [file 44318_2024_234_MOESM5_ESM.zip]

Archive with 28 entries (23 files):
- Figure 4/
- __MACOSX/._Figure 4
- Figure 4/.DS_Store
- __MACOSX/Figure 4/._.DS_Store
- Figure 4/4E/
- __MACOSX/Figure 4/._4E
- Figure 4/4C/
- __MACOSX/Figure 4/._4C
- Figure 4/4D/
- __MACOSX/Figure 4/._4D
- Figure 4/4F/
- __MACOSX/Figure 4/._4F
- Figure 4/4E/wild-type(N2_L4440).tif
- __MACOSX/Figure 4/4E/._wild-type(N2_L4440).tif
- Figure 4/4E/daf-2(e1370)_control RNAi(L4440).tif
- __MACOSX/Figure 4/4E/._daf-2(e1370)_control RNAi(L4440).tif
- Figure 4/4E/daf-2(e1370)_daf-2 RNAi.tif
- __MACOSX/Figure 4/4E/._daf-2(e1370)_daf-2 RNAi.tif
- Figure 4/4E/daf-2(e1370)_daf-16 RNAi.tif
- __MACOSX/Figure 4/4E/._daf-2(e1370)_daf-16 RNAi.tif
- Figure 4/4C/rps6_daf2.tif
- __MACOSX/Figure 4/4C/._rps6_daf2.tif
- Figure 4/4C/rps6_wild-type.tif
- __MACOSX/Figure 4/4C/._rps6_wild-type.tif
- Figure 4/4D/rps-6-mcherry_daf2.csv
- __MACOSX/Figure 4/4D/._rps-6-mcherry_daf2.csv
- Figure 4/4F/daf-2 translation assay.csv
- __MACOSX/Figure 4/4F/._daf-2 translation assay.csv
