# Supplementary material for: Non-cell-autonomous regulation of germline proteostasis by insulin/IGF-1 signaling-induced dietary peptide uptake via PEPT-1
Source: EMBO J. 2024 Sep 16;43(21):7. doi: 10.1038/s44318-024-00234-x (PMC11535032; doi:10.1038/s44318-024-00234-x)
Supplement: Supplementary file 5 — Source data Fig. 4 [file 44318_2024_234_MOESM5_ESM.zip › Figure 4/4D/rps-6-mcherry_daf2.csv]

wild-type	daf-2(e1370)
140.0703	106.94140630
134.0508	112.83984380
141.1523	123.64453130
129.0430	99.42968750
137.1016	117.59765630
116.4648	119.35937500
113.3672	100.20703130
121.4453	116.00000000
123.2969	110.01171880
118.1875	110.46875000
123.1211	87.09765625
120.4297	114.32421880
112.1250	109.82682290
