# Supplementary material for: Non-cell-autonomous regulation of germline proteostasis by insulin/IGF-1 signaling-induced dietary peptide uptake via PEPT-1
Source: EMBO J. 2024 Sep 16;43(21):7. doi: 10.1038/s44318-024-00234-x (PMC11535032; doi:10.1038/s44318-024-00234-x)
Supplement: Supplementary file 5 — Source data Fig. 4 [file 44318_2024_234_MOESM5_ESM.zip › Figure 4/4F/daf-2 translation assay.csv]

wild-type	daf-2(e1370)	daf-2(e1370), daf-2 RNAi	daf-2(e1370), daf-16 RNAi
93	35	31	68
93	16	27	50
108	50	23	47
54	46	30	46
67	49	32	68
84	28	13	49
91	50	18	21
68	29	20	53
64	42	51	36
52	45	40	34
99	41	35	54
80	45	34	77
71	67	32	83
	38	33	61
	38	33	65
		27
		39
