# Supplementary material for: Non-cell-autonomous regulation of germline proteostasis by insulin/IGF-1 signaling-induced dietary peptide uptake via PEPT-1
Source: EMBO J. 2024 Sep 16;43(21):7. doi: 10.1038/s44318-024-00234-x (PMC11535032; doi:10.1038/s44318-024-00234-x)
Supplement: Supplementary file 6 — Source data Fig. 5 [file 44318_2024_234_MOESM6_ESM.zip]

Archive with 28 entries (22 files):
- Figure 5/
- __MACOSX/._Figure 5
- Figure 5/5A/
- __MACOSX/Figure 5/._5A
- Figure 5/.DS_Store
- __MACOSX/Figure 5/._.DS_Store
- Figure 5/5C/
- __MACOSX/Figure 5/._5C
- Figure 5/5D/
- __MACOSX/Figure 5/._5D
- Figure 5/5E/
- __MACOSX/Figure 5/._5E
- Figure 5/5B/
- __MACOSX/Figure 5/._5B
- Figure 5/5A/Ub-Fk2_wt vs rsks-1.csv
- __MACOSX/Figure 5/5A/._Ub-Fk2_wt vs rsks-1.csv
- Figure 5/5C/embryo lethality_rsks-1(ok1255)_HSF-1 depl..xlsx
- __MACOSX/Figure 5/5C/._embryo lethality_rsks-1(ok1255)_HSF-1 depl..xlsx
- Figure 5/5D/.DS_Store
- __MACOSX/Figure 5/5D/._.DS_Store
- Figure 5/5D/HS-embryo lethality.xlsx
- __MACOSX/Figure 5/5D/._HS-embryo lethality.xlsx
- Figure 5/5E/.DS_Store
- __MACOSX/Figure 5/5E/._.DS_Store
- Figure 5/5E/Proteasome inhibitor+ paramomycin_ embryo lethality.xlsx
- __MACOSX/Figure 5/5E/._Proteasome inhibitor+ paramomycin_ embryo lethality.xlsx
- Figure 5/5B/brood size_rsks-1(ok1255)_HSF-1 depl..xlsx
- __MACOSX/Figure 5/5B/._brood size_rsks-1(ok1255)_HSF-1 depl..xlsx
