# Supplementary material for: Non-cell-autonomous regulation of germline proteostasis by insulin/IGF-1 signaling-induced dietary peptide uptake via PEPT-1
Source: EMBO J. 2024 Sep 16;43(21):7. doi: 10.1038/s44318-024-00234-x (PMC11535032; doi:10.1038/s44318-024-00234-x)
Supplement: Supplementary file 6 — Source data Fig. 5 [file 44318_2024_234_MOESM6_ESM.zip › Figure 5/5A/Ub-Fk2_wt vs rsks-1.csv]

wild-type	wild-type, HSF-1 depl.	rsks-1(ok1255)	rsks-1(ok1255), HSF-1 depl.
28	24	19	21
12	20	21	25
15	36	34	15
12	49	31	19
21	27	17	17
14	58	14	15
17	26	23	21
15	31	32	33
14	36	12	14
	15		23
	28
