# Supplementary material for: Non-cell-autonomous regulation of germline proteostasis by insulin/IGF-1 signaling-induced dietary peptide uptake via PEPT-1
Source: EMBO J. 2024 Sep 16;43(21):7. doi: 10.1038/s44318-024-00234-x (PMC11535032; doi:10.1038/s44318-024-00234-x)
Supplement: Supplementary file 6 — Source data Fig. 5 [file 44318_2024_234_MOESM6_ESM.zip › Figure 5/5D/HS-embryo lethality.xlsx]

## Sheet: HS-embryo lethality
embryo lethality (%) post heat shock
	wild-type										daf-2(e1370)								rsks-1(ok1255)
control	0	0	0	0.862069	0	0	0	0	0	0	0	0	0	0	0	1.66667	0	0	0	0	0	0	0	2.08333	0	0
heat shock	24.7312	26.5306	36.1446	34.0206	23.6111	28	26.3158	26.8293	38.8889	27.6596	8.19672	2.77778	14.6341	2.12766	9.80392	5.40541	10.3448	5.26316	15.2542	12.766	4.91803	3.0303	14.2857	4.44444	9.43396	20.9302
