# Supplementary material for: Non-cell-autonomous regulation of germline proteostasis by insulin/IGF-1 signaling-induced dietary peptide uptake via PEPT-1
Source: EMBO J. 2024 Sep 16;43(21):7. doi: 10.1038/s44318-024-00234-x (PMC11535032; doi:10.1038/s44318-024-00234-x)
Supplement: Supplementary file 6 — Source data Fig. 5 [file 44318_2024_234_MOESM6_ESM.zip › Figure 5/5E/Proteasome inhibitor+ paramomycin_ embryo lethality.xlsx]

## Sheet: summary data
embryo lethality (%) upon proteotoxic stress
	wild-type			rsks-1(ok1255)			daf-2(e1370)
	Average	STDEV	N	Average	STDEV	N	Average	STDEV	N
control	0.392894	0.472034	25	1.48291	1.17998	24	0.229174	0.398504	20
PI (proteasome inhibitor)	1.74419	1.6423	31	1.5473	1.26307	33	0.383874	0.490525	15
Paromomycin	2.55924	1.93086	15	1.60389	1.08576	14	0.295441	0.61202	16

## Sheet: individual worm data
embryo lethality (%)
wild-type			rsks-1(ok1255)			daf-2(e1370)
control	proteasome inhibitor	paromomycin	control	proteasome inhibitor	paromomycin	control	proteasome inhibitor	paromomycin
0.593472	3.25581	1.53846	1.70455	1.07527	0.769231	0	0	2.33645
0	2.97872	0.869565	2.5	3.125	2.83019	0.469484	0	0
1.14068	0.438596	6.57895	4.16667	0.909091	3.48837	0	0	0
0.321543	1.94175	1.86335	0	0.775194	0	1.08696	0.97561	0
0	3.84615	2.80374	0.70922	4.90196	1.85185	0	0	0.904977
0.284091	0.487805	5.55556	0.598802	0	2.88462	0	1.17647	0
0.31746	2.18341	5.42636	1.69492	2.72727	0.952381	0	0	0
0.374532	0.429185	1.75439	0.60241	3.00752	1.72414	0	0	0
1.2766	8.48485	2.43902	1.81818	0	0.588235		0	0
0.3861	1.36986	0	0	3.84615	1.68067	0	0.543478	0
0	1.6129	1.1976	3.52941	0	2.64901	0	0	0
0	3.47826	1.35135	0	3.38983	0	1.14286	0.598802	0
0	1.8018	3.84615	0	1.07527	1.78571	0	0.510204	0.465116
1.65289	2.07254	1.19048	2.17391	0.78125	1.25	0	0.518135	0
0.401606	1.4218	1.97368	2.22222	1.45985		0	1.43541	0.515464
0	1.85185		2.46914	1.38889		0.460829		0.505051
0.766284	2.39044		0.675676	2.7027		0
0	0.406504		2.06897	1.35135		0.452489
0	1.66667		0.60241	1.28205		0
0	0.980392		1.92308	1.13636		0
0	0.518135		0	2.12766		0.970874
0.3663	1.71429		2.51572	0.947867
0.367647	1.12994		1.0989	1.42857
1.21212	2.6455		2.51572	0
0.361011	1.04167			0.621118
	0			0
	0			1.42857
	0			2.51572
	1.53061			1.98675
	0			2.53165
	2.39044			0
				0
				2.53807
