# Supplementary material for: Non-cell-autonomous regulation of germline proteostasis by insulin/IGF-1 signaling-induced dietary peptide uptake via PEPT-1
Source: EMBO J. 2024 Sep 16;43(21):7. doi: 10.1038/s44318-024-00234-x (PMC11535032; doi:10.1038/s44318-024-00234-x)
Supplement: Supplementary file 6 — Source data Fig. 5 [file 44318_2024_234_MOESM6_ESM.zip › Figure 5/5B/brood size_rsks-1(ok1255)_HSF-1 depl..xlsx]

## Sheet: summary data
number of viable progenies
	wild-type			rsks-1(ok1255)
	Average	STDEV	N	Average	STDEV	N
control	269.8	29.8396	10	165.792	16.3121	24
HSF-1 depl.	64.2	13.3913	20	155.333	22.0614	18

## Sheet: individual worm data
wild-type control
	Day 1		Day 2		Day 3		Day 4+		Total Brood Size	Total Brood Size w/o dead eggs		embryo lethality (%) since D2
Worm #	Larvae	Dead Eggs	Larvae	Dead Eggs	Larvae	Dead Eggs	Larvae	Dead Eggs
1	55	0	135	0	57	0	15	1	263	262		0.480769
2	71	0	144	1	13	0	3	0	232	231		0.621118
3	60	0	132	1	60	0	8	0	261	260		0.497512
4	76	0	155	0	46	0	6	0	283	283		0
5	90	0	148	0	84	1	9	0	332	331		0.413223
6	57	0	130	0	60	1	0	0	248	247		0.52356
7	81	0	125	0	96	1	6	0	309	308		0.438596
8	61	0	139	0	66	0	0	0	266	266		0
9	56	3	127	0	72	1	0	0	259	255		2
10	60	2	118	1	70	0	7	0	258	255		1.53061
AVG	66.7	0.5	135.3	0.3	62.4	0.4	5.4	0.1	271.1	269.8		0.650539
STDEV	12.1111	1.08012	11.3142	0.483046	22.3815	0.516398	4.81202	0.316228	29.5539	29.8396		0.633548
									n = 10
wild-type HSF-1 depletion
	Day 1		Day 2		Day 3		Day 4+		Total Brood Size	Total Brood Size w/o dead eggs		embryo lethality (%) since D2
Worm #	Larvae	Dead Eggs	Larvae	Dead Eggs	Larvae	Dead Eggs	Larvae	Dead Eggs
1	61	1	8	1	0	0	0	0	71	69		22.2222
2	60	1	0	0	0	0	0	0	61	60
3	35	0	14	2	12	2	2	0	67	63		12.5
4	50	0	49	0	0	0	0	0	99	99		0
5	42	0	9	0	0	0	0	0	51	51		0
6	45	0	7	1	0	0	0	1	54	52		22.2222
7	65	0	3	0	0	2	0	0	70	68		40
8	50	0	7	0	0	0	0	0	57	57		0
9	45	0	10	2	0	0	0	0	57	55		16.6667
10	54	0	22	0	10	1	3	2	92	87		13.1579
11	59	0	8	0	0	0	0	0	67	67		0
12	54	1	5	0	0	0	0	0	60	59		20
13	50	0	16	1	8	1	2	0	78	76		7.14286
14	54	1	3	0	0	0	0	0	58	57		33.3333
15	31	0	7	2	0	2	0	0	42	38		36.3636
16	70	0	6	0	0	0	0	0	76	76		0
17	46	0	10	3	0	0	0	0	59	56		23.0769
18	61	2	8	0	0	0	0	0	71	69		25
19	55	0	7	2	0	1	0	0	65	60		50
20	55	2	10	2	0	0	0	0	69	65		33.3333
AVG	52.1	0.4	10.45	0.8	1.5	0.45	0.35	0.15	66.2	64.2		18.6852
STDEV	9.66219	0.680557	10.2622	1.00525	3.7205	0.759155	0.875094	0.48936	13.3124	13.3913		15.3012
									n = 20
rsks-1(ok1255) control
	Day 1		Day 2		Day 3		Day 4+		Total Brood Size	Total Brood Size w/o dead eggs		embryo lethality (%) since D2
Worm #	Larvae	Dead Eggs	Larvae	Dead Eggs	Larvae	Dead Eggs	Larvae	Dead Eggs
1	44	0	56	1	49	0	8	0	158	157		0.877193
2	35	0	55	0	28	2	10	0	130	128		2.10526
3	42	0	57	0	48	0	8	0	155	155		0
4	24	0	57	0	40	1	31	4	157	152		3.7594
5	32	0	39	0	38	0	31	0	140	140		0
6	29	0	63	0	59	0	23	0	174	174		0
7	39	0	76	1	48	3	10	0	177	173		2.89855
8	40	0	91	0	50	0	11	0	192	192		0
9	27	0	77	1	43	0	18	3	169	163		4.22535
10	26	0	83	0	37	1	21	0	168	167		0.704225
11	30	0	78	1	54	1	16	0	180	178		1.33333
12	26	0	83	0	52	0	13	5	179	174		3.26797
13	27	1	80	0	59	0	11	0	178	177		0.666667
14	33	0	90	0	56	0	9	1	189	188		0.641026
15	34	0	79	1	63	0	22	2	201	198		1.79641
16	30	0	68	0	51	1	22	6	178	171		4.72973
17	37	0	57	0	44	0	14	0	152	152		0
18	44	1	79	1	37	1	6	4	173	166		5.46875
19	37	0	84	0	31	0	3	0	155	155		0
20	25	0	61	0	37	0	24	1	148	147		0.813008
21	39	0	71	0	48	0	8	0	166	166		0
22	51	0	71	0	36	0	16	0	174	174		0
23	46	0	67	0	43	0	20	0	176	176		0
24	51	0	71	0	25	0	9	0	156	156		0
AVG	35.3333	0.0833333	70.5417	0.25	44.8333	0.416667	15.1667	1.08333	167.708	165.792		1.38695
STDEV	8.12225	0.28233	12.8773	0.442326	10.0246	0.775532	7.68209	1.86307	16.685	16.3121		1.73703
									n = 24
rsks-1(ok1255)_HSF-1 depletion
	Day 1		Day 2		Day 3		Day 4+		Total Brood Size	Total Brood Size w/o dead eggs		embryo lethality (%) since D2
Worm #	Larvae	Dead Eggs	Larvae	Dead Eggs	Larvae	Dead Eggs	Larvae	Dead Eggs
1	38	0	47	0	49	0	21	1	156	155		0.847458
2	37	0	75	0	15	0	2	1	130	129		1.07527
3	45	0	61	0	31	1	2	0	140	139		1.05263
4	39	0	67	0	28	0	3	0	137	137		0
5	36	0	54	0	19	1	13	0	123	122		1.14943
6	27	0	52	0	50	2	14	0	145	143		1.69492
7	43	0	61	0	32	1	11	8	156	147		7.9646
8	23	0	64	0	62	0	33	7	189	182		4.21687
9	24	0	59	1	61	0	55	1	201	199		1.12994
10	33	0	54	0	53	2	18	0	160	158		1.5748
11	37	0	60	0	50	0	33	2	182	180		1.37931
12	29	0	61	0	32	0	9	3	134	131		2.85714
13	45	0	61	1	20	0	12	1	140	138		2.10526
14	26	0	73	0	50	0	13	0	162	162		0
15	21	0	50	1	67	2	34	1	176	172		2.58065
16	25	0	42	0	57	0	27	0	151	151		0
17	40	0	66	1	41	1	15	0	164	162		1.6129
18	30	0	64	0	68	0	27	4	193	189		2.45399
AVG	33.2222	0	59.5	0.222222	43.6111	0.555556	19	1.61111	157.722	155.333		1.87195
STDEV	7.81067	0	8.54228	0.427793	16.912	0.783823	13.7327	2.42872	22.8674	22.0614		1.86067
									n = 18
