# Supplementary material for: Non-cell-autonomous regulation of germline proteostasis by insulin/IGF-1 signaling-induced dietary peptide uptake via PEPT-1
Source: EMBO J. 2024 Sep 16;43(21):7. doi: 10.1038/s44318-024-00234-x (PMC11535032; doi:10.1038/s44318-024-00234-x)
Supplement: Supplementary file 7 — Source data Fig. 6 [file 44318_2024_234_MOESM7_ESM.zip]

Archive with 26 entries (20 files):
- Figure 6/
- __MACOSX/._Figure 6
- Figure 6/6A/
- __MACOSX/Figure 6/._6A
- Figure 6/.DS_Store
- __MACOSX/Figure 6/._.DS_Store
- Figure 6/6B/
- __MACOSX/Figure 6/._6B
- Figure 6/6E/
- __MACOSX/Figure 6/._6E
- Figure 6/6D/
- __MACOSX/Figure 6/._6D
- Figure 6/6C/
- __MACOSX/Figure 6/._6C
- Figure 6/6A/.DS_Store
- __MACOSX/Figure 6/6A/._.DS_Store
- Figure 6/6A/brood size_tissue-specific daf-16 RNAi.xlsx
- __MACOSX/Figure 6/6A/._brood size_tissue-specific daf-16 RNAi.xlsx
- Figure 6/6B/brood size_pept-1(lg601)_HSF-1 depletion since egg lay.xlsx
- __MACOSX/Figure 6/6B/._brood size_pept-1(lg601)_HSF-1 depletion since egg lay.xlsx
- Figure 6/6E/brood size_daf-2(e1370)daf-16(mgDf50)pept-1(lg601)_HSF-1 depletion since egg lay.xlsx
- __MACOSX/Figure 6/6E/._brood size_daf-2(e1370)daf-16(mgDf50)pept-1(lg601)_HSF-1 depletion since egg lay.xlsx
- Figure 6/6D/sod-3 qPCR.csv
- __MACOSX/Figure 6/6D/._sod-3 qPCR.csv
- Figure 6/6C/pept-1 qPCR.csv
- __MACOSX/Figure 6/6C/._pept-1 qPCR.csv
