# Supplementary material for: Non-cell-autonomous regulation of germline proteostasis by insulin/IGF-1 signaling-induced dietary peptide uptake via PEPT-1
Source: EMBO J. 2024 Sep 16;43(21):7. doi: 10.1038/s44318-024-00234-x (PMC11535032; doi:10.1038/s44318-024-00234-x)
Supplement: Supplementary file 7 — Source data Fig. 6 [file 44318_2024_234_MOESM7_ESM.zip › Figure 6/6A/brood size_tissue-specific daf-16 RNAi.xlsx]

## Sheet: brood size_tissue-specific daf-
brood size (viable progenies) of daf-2(e1370) upon HSF-1 depletion with daf-16 RNAi
	control RNAi		daf-16 RNAi (systemic)		daf-16 RNAi (muscle)		daf-16 RNAi (intestine)		daf-16 RNAi (hypodermis)		daf-16 RNAi (germline)
	control	HSF-1 depl.	control	HSF-1 depl.	control	HSF-1 depl.	control	HSF-1 depl.	control	HSF-1 depl.	control	HSF-1 depl.
	206	79	220	0	265	15	222	0	222	35	212	43
	201	85	258	0	273	8	193	0	227	31	228	24
	212	61	273	0	236	0	233	21	132	106	221	67
	174	89	310	0	258	18	184	29	126	6	209	54
	218	86	274	0	239	0	163	0	257	109	221	115
	193	58	285	0	264	48	181	0	253	17	221	84
	197	82	253	0	277	67	161	0	226	94	204	106
	231	76	257	0	242	22	192	19	238	85	233	85
	197	58	291	0	229	11	139	47	246	86	216	114
	211	58	272	0	233	26	177	69	235	40	225	91
	221	73	227	0	239	40	137	34	233	19	220	41
	192	14	310	0	250	0	205	0	226	4	222	38
	207	65	269	0	239	0	148	49	256	31	229	54
	203	65	249	0	247	60	219	0	241	74	233	34
	172		244	0	268	0		23	238	84
