# Supplementary material for: Non-cell-autonomous regulation of germline proteostasis by insulin/IGF-1 signaling-induced dietary peptide uptake via PEPT-1
Source: EMBO J. 2024 Sep 16;43(21):7. doi: 10.1038/s44318-024-00234-x (PMC11535032; doi:10.1038/s44318-024-00234-x)
Supplement: Supplementary file 7 — Source data Fig. 6 [file 44318_2024_234_MOESM7_ESM.zip › Figure 6/6B/brood size_pept-1(lg601)_HSF-1 depletion since egg lay.xlsx]

## Sheet: brood size_tissue-specific daf-
brood size (viable progenies) of pept-1(lg601) upon HSF-1 depletion starting at egg lay
	wild-type		pept-1(lg601)
	control	HSF-1 depl.	control	HSF-1 depl.
	308	0	66	32
	296	0	61	32
	255	0	83	37
	262	0	66	29
	291	0	82	32
	288	0	84	31
	286	0	87	35
	280	0	72	32
	232	0	77	44
	261	0	72	23
	255	0	84	24
	286	0	89	29
	266	0	67	31
	250	0	78	23
		0	85	37
			51	28
				34
				26
				27
				24
				37
				33
