# Supplementary material for: Non-cell-autonomous regulation of germline proteostasis by insulin/IGF-1 signaling-induced dietary peptide uptake via PEPT-1
Source: EMBO J. 2024 Sep 16;43(21):7. doi: 10.1038/s44318-024-00234-x (PMC11535032; doi:10.1038/s44318-024-00234-x)
Supplement: Supplementary file 7 — Source data Fig. 6 [file 44318_2024_234_MOESM7_ESM.zip › Figure 6/6E/brood size_daf-2(e1370)daf-16(mgDf50)pept-1(lg601)_HSF-1 depletion since egg lay.xlsx]

## Sheet: brood size_tissue-specific daf-
brood size (viable progenies) of daf-2(e1370); daf-16(mgDf50); pept-1(lg601) upon HSF-1 depletion starting at egg lay
	daf-2(e1370); daf-16(mgDf50)		pept-1(lg601)		daf-2(e1370); daf-16(mgDf50); pept-1(lg601)
	control	HSF-1 depl.	control	HSF-1 depl.	control	HSF-1 depl.
	278	0	107	21	51	6
	283	0	70	21	63	18
	234	0	68	29	78	2
	264	0	61	17	92	0
	295	0	67	26	107	0
	267	0	64	29	99	11
	231	0	76	20	81	14
	212	0	73	21	93	15
	232	0	58	32	61	8
	281	0	67	23	102	7
	301	0	53	24	69	4
	251	0	79	18	69	10
	278	0	67	23	91	6
	332	0	69	21	90	7
	289	0		39	73	13
	310			14	99	0
	285				91	2
	302				94	8
					90	14
					99	1
					84	19
					93	1
					88	12
						10
						6
