# Supplementary material for: Non-cell-autonomous regulation of germline proteostasis by insulin/IGF-1 signaling-induced dietary peptide uptake via PEPT-1
Source: EMBO J. 2024 Sep 16;43(21):7. doi: 10.1038/s44318-024-00234-x (PMC11535032; doi:10.1038/s44318-024-00234-x)
Supplement: Supplementary file 7 — Source data Fig. 6 [file 44318_2024_234_MOESM7_ESM.zip › Figure 6/6D/sod-3 qPCR.csv]

relative expression of sod-3 mRNA over the average expression of housekeeping genes cdc-42 and rpb-2
	wild-type	daf-2(e1370)	daf-2(e1370);daf-16(mgDf50)
Rep#1	3.0898	57.8674	1.0070
Rep#2	2.7544	68.1336	1.7477
Rep#3	2.5281	52.3656	1.6312
