# Supplementary material for: Non-cell-autonomous regulation of germline proteostasis by insulin/IGF-1 signaling-induced dietary peptide uptake via PEPT-1
Source: EMBO J. 2024 Sep 16;43(21):7. doi: 10.1038/s44318-024-00234-x (PMC11535032; doi:10.1038/s44318-024-00234-x)
Supplement: Supplementary file 7 — Source data Fig. 6 [file 44318_2024_234_MOESM7_ESM.zip › Figure 6/6C/pept-1 qPCR.csv]

relative expression of pept-1 mRNA over the average expression of housekeeping genes cdc-42 and rpb-2
	wild-type	daf-2(e1370)	daf-2(e1370);daf-16(mgDf50)
Rep#1	4.27683	2.76925	3.50484
Rep#2	5.37062	2.49973	3.96940
Rep#3	5.84112	3.64665	5.37202
