# Supplementary material for: Non-cell-autonomous regulation of germline proteostasis by insulin/IGF-1 signaling-induced dietary peptide uptake via PEPT-1
Source: EMBO J. 2024 Sep 16;43(21):7. doi: 10.1038/s44318-024-00234-x (PMC11535032; doi:10.1038/s44318-024-00234-x)
Supplement: Supplementary file 8 — Source data Fig. 7 [file 44318_2024_234_MOESM8_ESM.zip]

Archive with 42 entries (33 files):
- Figure 7/
- __MACOSX/._Figure 7
- Figure 7/.DS_Store
- __MACOSX/Figure 7/._.DS_Store
- Figure 7/7D/
- __MACOSX/Figure 7/._7D
- Figure 7/7C/
- __MACOSX/Figure 7/._7C
- Figure 7/7B/
- __MACOSX/Figure 7/._7B
- Figure 7/7E/
- __MACOSX/Figure 7/._7E
- Figure 7/7G/
- __MACOSX/Figure 7/._7G
- Figure 7/7F/
- __MACOSX/Figure 7/._7F
- Figure 7/7A/
- __MACOSX/Figure 7/._7A
- Figure 7/7H/
- __MACOSX/Figure 7/._7H
- Figure 7/7D/peptide transport (daf2).csv
- __MACOSX/Figure 7/7D/._peptide transport (daf2).csv
- Figure 7/7C/daf-2(e1370)_daf-2 RNAi_AMCA.tif
- __MACOSX/Figure 7/7C/._daf-2(e1370)_daf-2 RNAi_AMCA.tif
- Figure 7/7C/wild-type_control RNAi (L4440)_AMCA.tif
- __MACOSX/Figure 7/7C/._wild-type_control RNAi (L4440)_AMCA.tif
- Figure 7/7C/daf-2(e1370)_control RNAi(L4440)_AMCA.tif
- __MACOSX/Figure 7/7C/._daf-2(e1370)_control RNAi(L4440)_AMCA.tif
- Figure 7/7B/peptide transport (pept-1 RNAi).csv
- __MACOSX/Figure 7/7B/._peptide transport (pept-1 RNAi).csv
- Figure 7/7E/rps-6-mcherry (pept-1 RNAi).csv
- __MACOSX/Figure 7/7E/._rps-6-mcherry (pept-1 RNAi).csv
- Figure 7/7G/brood size_eat-6(ad467)_HSF-1 depletion since egg lay.xlsx
- __MACOSX/Figure 7/7G/._brood size_eat-6(ad467)_HSF-1 depletion since egg lay.xlsx
- Figure 7/7F/pept-1 translation assay.csv
- __MACOSX/Figure 7/7F/._pept-1 translation assay.csv
- Figure 7/7A/Pept-1 RNAi_AMCA.tif
- __MACOSX/Figure 7/7A/._Pept-1 RNAi_AMCA.tif
- Figure 7/7A/control RNAi_AMCA.tif
- __MACOSX/Figure 7/7A/._control RNAi_AMCA.tif
- Figure 7/7H/brood size_pept-1(lg601)+AA_HSF-1 depletion since egg lay.xlsx
- __MACOSX/Figure 7/7H/._brood size_pept-1(lg601)+AA_HSF-1 depletion since egg lay.xlsx
