# Supplementary material for: Non-cell-autonomous regulation of germline proteostasis by insulin/IGF-1 signaling-induced dietary peptide uptake via PEPT-1
Source: EMBO J. 2024 Sep 16;43(21):7. doi: 10.1038/s44318-024-00234-x (PMC11535032; doi:10.1038/s44318-024-00234-x)
Supplement: Supplementary file 8 — Source data Fig. 7 [file 44318_2024_234_MOESM8_ESM.zip › Figure 7/7D/peptide transport (daf2).csv]

wild-type	daf-2(e1370)	daf-2(e1370),daf-2 RNAi
26.15625000	14.16015625	8.32421875
10.02734375	8.12890625	6.40625000
19.13671875	9.89062500	6.26171875
18.55859375	5.86718750	11.20312500
18.17187500	15.50781250	13.71875000
9.53906250	15.65625000	13.28125000
14.32812500	13.31250000	8.30468750
11.64843750	8.10156250	10.60156250
12.85937500	10.59375000	7.37890625
9.70703125	8.59765625	7.58203125
12.24609375	5.17578125	5.42578125
6.59765625	7.53125000	4.08203125
6.70703125	4.07421875	5.50781250
	6.91015625	15.89453125
	3.70312500	6.94140625
	20.56640625	6.14843750
