# Supplementary material for: Non-cell-autonomous regulation of germline proteostasis by insulin/IGF-1 signaling-induced dietary peptide uptake via PEPT-1
Source: EMBO J. 2024 Sep 16;43(21):7. doi: 10.1038/s44318-024-00234-x (PMC11535032; doi:10.1038/s44318-024-00234-x)
Supplement: Supplementary file 8 — Source data Fig. 7 [file 44318_2024_234_MOESM8_ESM.zip › Figure 7/7B/peptide transport (pept-1 RNAi).csv]

control	pept-1 RNAi	no substrate
31.24218750	18.76171875	4.90625000
9.81250000	8.92187500	3.83203125
15.95312500	18.83203125	3.42968750
15.36718750	8.45703125	3.34375000
18.87500000	7.22656250	4.40234375
21.22656250	4.48046875	3.90625000
10.08984375	7.35937500	3.96484375
12.44921875	10.01953125	2.43750000
11.62500000	6.15625000	3.11718750
12.67578125	10.98828125	2.78515625
