# Supplementary material for: Non-cell-autonomous regulation of germline proteostasis by insulin/IGF-1 signaling-induced dietary peptide uptake via PEPT-1
Source: EMBO J. 2024 Sep 16;43(21):7. doi: 10.1038/s44318-024-00234-x (PMC11535032; doi:10.1038/s44318-024-00234-x)
Supplement: Supplementary file 8 — Source data Fig. 7 [file 44318_2024_234_MOESM8_ESM.zip › Figure 7/7E/rps-6-mcherry (pept-1 RNAi).csv]

control	pept-1 RNAi
77.29688	82.09766000
122.55470	76.51563000
117.88280	82.28125000
95.64063	69.92188000
113.03910	76.94922000
95.36719	73.27344000
94.88281	73.53516000
107.94530	65.51563000
99.44531	68.88281000
104.68360	69.80078000
103.28910	71.09375000
70.39063	63.50391000
92.75781	77.52344000
75.26563	81.14063000
75.69531	76.23047000
87.91406	77.05469000
91.64844	75.96875000
