# Supplementary material for: Non-cell-autonomous regulation of germline proteostasis by insulin/IGF-1 signaling-induced dietary peptide uptake via PEPT-1
Source: EMBO J. 2024 Sep 16;43(21):7. doi: 10.1038/s44318-024-00234-x (PMC11535032; doi:10.1038/s44318-024-00234-x)
Supplement: Supplementary file 8 — Source data Fig. 7 [file 44318_2024_234_MOESM8_ESM.zip › Figure 7/7G/brood size_eat-6(ad467)_HSF-1 depletion since egg lay.xlsx]

## Sheet: brood size_tissue-specific daf-
brood size (viable progenies) of the dietary restriction model eat-6(ad467) upon HSF-1 depletion starting at egg lay
	wild-type		eat-6(ad467)
	control	HSF-1 depl.	control	HSF-1 depl.
	227	0	147	79
	229	0	196	0
	250	0	190	155
	220	0	153	157
	244	0	199	160
	286	0	182	65
	277	0	209	89
	221	0	177	8
	241	0	210	169
	234	0	206	117
	278	0	83	135
	304	0	199	0
	272	0	170	0
		0	197	103
		0		90
