# Supplementary material for: Non-cell-autonomous regulation of germline proteostasis by insulin/IGF-1 signaling-induced dietary peptide uptake via PEPT-1
Source: EMBO J. 2024 Sep 16;43(21):7. doi: 10.1038/s44318-024-00234-x (PMC11535032; doi:10.1038/s44318-024-00234-x)
Supplement: Supplementary file 8 — Source data Fig. 7 [file 44318_2024_234_MOESM8_ESM.zip › Figure 7/7F/pept-1 translation assay.csv]

control	pept-1 RNAi
95	78
89	67
75	69
65	41
70	25
78	48
74	52
87	30
76	63
70	50
86	67
	34
	33
	45
	62
	52
	29
