# Supplementary material for: Non-cell-autonomous regulation of germline proteostasis by insulin/IGF-1 signaling-induced dietary peptide uptake via PEPT-1
Source: EMBO J. 2024 Sep 16;43(21):7. doi: 10.1038/s44318-024-00234-x (PMC11535032; doi:10.1038/s44318-024-00234-x)
Supplement: Supplementary file 8 — Source data Fig. 7 [file 44318_2024_234_MOESM8_ESM.zip › Figure 7/7H/brood size_pept-1(lg601)+AA_HSF-1 depletion since egg lay.xlsx]

## Sheet: brood size_tissue-specific daf-
viable mated progenies of pept-1(lg601) upon HSF-1 depletion starting at egg lay with amino acid (AA) supplementation
	pept-1(lg601)		pept-1(lg601)+AA
	control	HSF-1 depl.	control	HSF-1 depl.
	111	21	109	26
	104	24	102	46
	117	60	125	42
	112	49	106	46
	108	24	106	33
	131	14	109	24
	137	81	117	40
	117	32	112	50
	97	43	194	35
	105	31	153	19
	111	70	194	22
	96	23	189	14
	130	71		26
	116	70		13
		66		17
		37		31
				6
